# Supplementary material for: Phosphorus Availability Affects the Photosynthesis and Antioxidant System of Contrasting Low-P-Tolerant Cotton Genotypes
Source: Antioxidants (Basel). 2023 Feb 12;12(2):466. doi: 10.3390/antiox12020466 (PMC9952849; doi:10.3390/antiox12020466)
Supplement: Supplementary file 1 [file antioxidants-12-00466-s001.zip]

Archive with 7 entries (7 files):
- antioxidants-2028947-Supplemental figures.pdf
- supplement  table s1.xlsx
- Supplement table s2 .xlsx
- Supplement table s3.xlsx
- supplement table s4.xlsx
- Supplement table s5.xlsx
- Supplement table s6.xlsx
