# Supplementary material for: Phosphorus Availability Affects the Photosynthesis and Antioxidant System of Contrasting Low-P-Tolerant Cotton Genotypes
Source: Antioxidants (Basel). 2023 Feb 12;12(2):466. doi: 10.3390/antiox12020466 (PMC9952849; doi:10.3390/antiox12020466)
Supplement: Supplementary file 1 [file antioxidants-12-00466-s001.zip › supplement table s1.xlsx]

## Sheet: Sheet1
Supplement table 1 Formulae and explanation of the technical data of the OJIP curves and the selected JIP-test parameters used in this study
Technical fluorescence parameters
Ft	fluorescence at time t after onset of actinic illumination
Fo=F20ms	minimal fluorescence, when all PSII RCs are open
FL = F150µs	fluorescence intensity at the L-step (150 µs) of OJIP
Fk= F300µs	fluorescence intensity at the K-step (300 µs) of OJIP
FJ = F2ms	fluorescence intensity at the J-step (2 ms) of OJIP
FI= F30ms	fluorescence intensity at the I-step (30 ms) of OJIP
FP (= Fm)	maximal recorded fluorescence intensity, at the peak P of OJIP
tFm	time to reach the maximal fluorescence intensity Fm
Fv = Ft – Fo	variable fluorescence at time t
FV = Fm – Fo	maximal variable fluorescence
Vt = (Ft – Fo)/(Fm – Fo)	relative variable fluorescence at time t
Vk= (Fk – Fo)/(Fm – Fo)	relative variable fluorescence at the K-step
VJ = (FJ – Fo)/(Fm – Fo)	relative variable fluorescence at the J-step
Wt = (Ft – Fo)/(FJ – Fo)	relative variable fluorescence Fv to the amplitude FJ – Fo
WOK = (Ft – Fo)/(Fk – Fo)	ratio of variable fluorescence Ft – Fo to the amplitude Fk – Fo
WOJ = (Ft – Fo)/(FJ – Fo)	ratio of variable fluorescence Ft – Fo to the amplitude FJ – Fo
WOI = (Ft – Fo)/(FI – Fo)	ratio of variable fluorescence Ft – Fo to the amplitude FI – Fo
WIP = (Ft – FI)/(FP – FI)	ratio of variable fluorescence Ft – FI to the amplitude Fp– FI
Quantum efficiencies or flux ratios
j(Po) = TRo/ABS = 1– Fo/Fm	maximum quantum yield for primary photochemistry
y(Eo) = ETo/TRo = 1–VJ	probability that an electron moves further than Q− A
j(Eo) = ETo/ABS	quantum yield for electron transport (ET)
jRo = REo/ABS =jPo. (1–VI )	quantum yield for reduction of the end electron acceptors at the PSI acceptor side (RE)
Phenomenological energy fluxess (per excited leaf cross-section-CS)
ABS/CS = Chl/CS	absorption flux per CS
TRo/CS = jPo. (ABS/CS)	trapped energy flux per CS
ETo/CS = jPo. yEo. (ABS/CS)	electron transport flux per CS
Density of RCs
RC/CS =j(Po). (VJ/Mo). (ABS/CS)	QA-reducing RCs per CS
QA-reducing centers = [(RC/CS)treatment/(RC/CS)control]. [(ABS/CS)treatment/(ABS/CS)control]	The fraction of QA-reducing reaction centers
ETo/RC	Energy per unit reaction center for electron transfer
ABS/RC	Light energy absorbed by PSII unit reaction center
DIo/RC	Energy dissipated per unit reaction center
TRo/RC	Energy captured by unit reaction center for reducing QA
REo/RC	Electron Flux Reducted at PSI Receptor Side of Unit Reaction Center
