# Supplementary material for: Phosphorus Availability Affects the Photosynthesis and Antioxidant System of Contrasting Low-P-Tolerant Cotton Genotypes
Source: Antioxidants (Basel). 2023 Feb 12;12(2):466. doi: 10.3390/antiox12020466 (PMC9952849; doi:10.3390/antiox12020466)
Supplement: Supplementary file 1 [file antioxidants-12-00466-s001.zip › Supplement table s2 .xlsx]

## Sheet: Sheet1
Supplement table 2 Growth parameters, PUE parameters, and PPUE under different phosphorus treatments
Genotype	Treatment	Shoot length (cm· plant-1)	Dry weight (g·plant-1)	P concentration (mg·g-1 plant-1)	P accumulation (g·g-1 plant-1)	PUE (g2·mg-1plant-1)	PUtE (mg·g-1 plant-1)	Leaf area (cm2· plant-1)	PPUE (mmol CO2 g-1 P s-1)	SPAD
BX014	15mM	17.09±0.25	0.83±0.03	0.05±0.01	0.05±0.01	16.24±1.81	19.43±3.97	169.08±2.87	1.96±0.60	33.1±1.25
	50mM	20.06±0.93	1.28±0.07	0.20±0.02	0.25±0.02	6.55±0.79	5.11±0.43	205.79±4.01	0.59±0.05	35.4±1.41
	500mM	24.21±3.06	1.68±0.09	0.66±0.10	1.11±0.16	2.60±0.45	1.54±0.22	258.22±7.13	0.25±0.03	37.1±1.05
LuYuan343	15mM	16.97±0.57	0.87±0.06	0.05±0.01	0.04±0.01	17.25±1.86	20.05±2.78	171.63±6.50	2.01±0.40	32.8±0.94
	50mM	20.34±1.26	1.30±0.05	0.19±0.02	0.25±0.04	6.91±0.84	5.34±0.72	211.12±5.27	0.62±0.11	35.7±1.11
	500mM	23.67±1.50	1.67±0.11	0.68±0.14	1.14±0.16	2.63±0.59	1.57±0.26	262.4±9.39	0.28±0.04	37.8±1.34
FJA	15mM	13.4±0.57	0.47±0.06	0.06±0.01	0.03±0.01	8.71±1.07	18.35±3.49	135.73±4.79	1.55±0.37	30.5±1.23
	50mM	17.5±0.96	0.99±0.04	0.18±0.02	0.18±0.02	5.06±0.45	5.59±0.52	182.74±3.65	0.58±0.06	33.6±0.85
	500mM	22.6±1.51	1.66±0.05	0.66±0.14	1.09±0.24	2.63±0.57	1.58±0.33	259.24±14.85	0.26±0.06	36.8±1.02
DLNTDH	15mM	13.13±0.73	0.49±0.04	0.06±0.02	0.03±0.01	8.51±1.29	17.32±3.84	137.31±4.87	1.46±0.38	30.4±1.14
	50mM	18.67±1.85	0.98±0.04	0.18±0.02	0.18±0.02	5.50±0.81	5.57±0.69	180.67±3.21	0.58±0.07	34.1±1.13
	500mM	23.73±2.46	1.69±0.09	0.63±0.08	1.07±0.12	2.72±0.45	1.60±0.20	257.22±9.09	0.26±0.03	37.4±0.97
Data represents means±SE of seven replicates.
