# Supplementary material for: Phosphorus Availability Affects the Photosynthesis and Antioxidant System of Contrasting Low-P-Tolerant Cotton Genotypes
Source: Antioxidants (Basel). 2023 Feb 12;12(2):466. doi: 10.3390/antiox12020466 (PMC9952849; doi:10.3390/antiox12020466)
Supplement: Supplementary file 1 [file antioxidants-12-00466-s001.zip › Supplement table s3.xlsx]

## Sheet: Sheet1
Supplement table 3 Antioxidants, PEPC enzyme activities, and MDA, ATP, NADP(H) content under different phosphorus treatments.
Genotype	Treatment	SOD activity (U·g-1 FW)	POD activity (U·g-1 min -1 FW)	CAT activity (U·g-1 min -1 FW)	MDA content (nmol·g-1 FW)	PEPC activity (nmol· min-1· g-1 FW)	ATP content (mmol·g-1 FW)	NADPH content (nmol·g-1 FW)	NADP+ content (nmol·g-1 FW)
BX014	15mM	218.15±7.50	4224.80±10.06	184.36±19.68	19.85±074	2.36±0.74	0.29±0.02	0.32±0.02	0.22±0.02
	50mM	279.46±6.62	5223.94±44.50	212.92±11.67	16.11±1.07	3.01±0.37	0.49±0.02	0.52±0.04	0.41±0.03
	500mM	319.57±15.29	6484.77±106.95	253.57±12.25	15.46±1.06	3.72±0.12	0.73±0.03	0.72±0.01	0.64±0.01
LuYuan343	15mM	218.99±1.35	4140.63±50.76	188.43±7.19	20.32±0.77	2.33±0.07	0.30±0.02	0.32±0.02	0.22±0.01
	50mM	276.37±5.71	5401.74±147.15	209.09±37.43	16.63±1.15	2.91±0.26	0.48±0.01	0.53±0.03	0.40±0.02
	500mM	322.17±13.60	6464.60±149.67	245.49±11.48	14.97±0.50	3.63±0.36	0.72±0.05	0.70±0.04	0.63±0.03
FJA	15mM	156.15±5.38	3008.18±179.16	140.43±7.05	26.95±1.87	1.77±0.42	0.21±0.01	0.21±0.04	0.13±0.01
	50mM	242.24±9.70	4522.35±162.25	201.06±4.18	19.79±0.57	2.60±0.05	0.37±0.02	0.42±0.03	0.33±0.02
	500mM	322.61±4.10	6402.07±89.67	247.43±19.08	15.10±0.71	3.86±0.64	0.73±0.08	0.71±0.06	0.63±0.04
DLNTDH	15mM	149.87±6.75	3115.04±101.98	147.61±14.56	26.27±0.73	1.73±0.20	0.19±0.02	0.21±0.02	0.11±0.01
	50mM	238.06±10.11	4682.81±101.57	196.65±12.30	20.82±0.94	2.57±0.11	0.35±0.02	0.40±0.03	0.30±0.01
	500mM	314.74±5.13	6545.41±176.12	242.31±10.68	14.55±0.25	3.59±0.35	0.72±0.03	0.69±0.03	0.61±0.03
Data represents means±SE of seven replicates.
