# Supplementary material for: Phosphorus Availability Affects the Photosynthesis and Antioxidant System of Contrasting Low-P-Tolerant Cotton Genotypes
Source: Antioxidants (Basel). 2023 Feb 12;12(2):466. doi: 10.3390/antiox12020466 (PMC9952849; doi:10.3390/antiox12020466)
Supplement: Supplementary file 1 [file antioxidants-12-00466-s001.zip › supplement table s4.xlsx]

## Sheet: Sheet1
Supplement table 4 Gas exchange parameters and contents of chlorophyll and carotene under different phosphorus treatments.
Genotype	Treatment	Pn (µmol m⁻² s⁻¹)	Ci (µmol mol⁻¹)	Gs (mol m⁻² s⁻¹)	E (mol m⁻² s⁻¹)	Ci/Ca	Chlorophy ll a (mg·g-1 FW)	Chlorophy ll b (mg·g-1 FW)	Total Chlorophy ll (mg·g-1 FW)	Chlorophy ll a/b	Carotenoid (mg·g-1 FW)	TotalChlorophyll/ Carotenoid
BX014	15mM	4.95±0.52	393.46±1.54	0.09±0.01	1.91±0.10	0.84±0.02	1.07±0.03	0.50±0.01	1.58±0.04	2.15±0.06	0.08±0.01	21.18±0.54
	50mM	7.12±0.69	361.00±7.91	0.21±0.01	2.71±0.18	0.81±0.01	1.42±0.10	0.74±0.05	2.16±0.15	1.92±0.13	0.09±0.01	23.54±1.75
	500mM	10.43±0.30	356.17±10.28	0.32±0.00	4.20±0.30	0.78±0.03	1.52±0.04	0.78±0.02	2.30±0.06	1.95±0.05	0.10±0.01	26.72±0.56
LuYuan343	15mM	5.00±0.73	385.50±1.24	0.08±0.00	1.90±0.10	0.85±0.02	1.06±0.07	0.58±0.04	1.65±0.10	1.89±0.12	0.08±0.01	22.68±1.43
	50mM	7.13±0.35	392.44±20.24	0.21±0.01	2.87±0.04	0.82±0.02	1.41±0.09	0.71±0.05	2.11±0.14	2.04±0.14	0.09±0.01	24.97±1.66
	500mM	11.40±0.33	326.10±9.41	0.31±0.01	4.00±0.32	0.76±0.03	1.58±0.10	0.86±0.06	2.44±0.16	1.88±0.12	0.10±0.01	25.44±1.65
FJA	15mM	2.91±0.62	393.00±25.66	0.06±0.00	1.10±0.01	0.86±0.03	0.75±0.02	0.39±0.01	1.14±0.02	1.90±0.04	0.06±0.01	17.49±0.34
	50mM	5.60±0.85	392.89±0.26	0.15±0.00	2.21±0.01	0.79±0.04	1.08±0.03	0.53±0.01	1.62±0.04	1.99±0.05	0.08±0.01	21.12±0.48
	500mM	10.56±0.85	413.22±33.08	0.30±0.01	4.02±0.01	0.74±0.01	1.54±0.03	0.72±0.01	2.26±0.04	2.09±0.04	0.09±0.01	23.77±0.46
DLNTDH	15mM	3.02±0.39	394.55±1.08	0.05±0.01	1.21±0.03	0.85±0.03	0.76±0.01	0.36±0.01	1.12±0.02	2.09±0.03	0.07±0.01	16.49±0.28
	50mM	5.62±0.29	384.78±7.76	0.15±0.00	2.02±0.01	0.76±0.02	1.11±0.04	0.51±0.02	1.62±0.06	2.14±0.08	0.08±0.01	20.89±0.76
	500mM	10.52±0.30	372.30±10.75	0.30±0.01	4.19±0.12	0.72±0.02	1.52±0.11	0.89±0.06	2.40±0.17	1.75±0.13	0.10±0.01	24.62±1.78
Data represents means±SE of seven replicates.
