# Supplementary material for: Phosphorus Availability Affects the Photosynthesis and Antioxidant System of Contrasting Low-P-Tolerant Cotton Genotypes
Source: Antioxidants (Basel). 2023 Feb 12;12(2):466. doi: 10.3390/antiox12020466 (PMC9952849; doi:10.3390/antiox12020466)
Supplement: Supplementary file 1 [file antioxidants-12-00466-s001.zip › Supplement table s5.xlsx]

## Sheet: Sheet1
Supplement table 5 Chlorophyll fluorescence parameters under different phosphorus treatments
Genotype	Treatment	Fo	Fm	Fv	Fo/Fm	Fv/Fm	Fv/Fo	Sm/t(Fm)	ABS/RC	DIo/RC	TRo/RC	ETo/RC	REo/RC	φPo	yEo	φEo	φRo	ABS/CSo	ABS/CSm	TRo/CSm
BX014	15mM	373±5.65	1777±136.67	1404±139.57	0.21±0.02	0.79±0.04	3.76±0.23	0.08±0.01	2.23±0.15	0.47±0.02	1.76±0.13	0.72±0.06	0.30±0.02	0.79±0.06	0.41±0.03	0.32±0.02	0.13±0.01	429±12.64	1777±167.19	1894±208.73
	50mM	429±6.18	2323±145.50	1894±176.38	0.19±0.01	0.82±0.08	4.42±0.38	0.11±0.01	1.95±0.17	0.36±0.01	1.59±0.16	0.89±0.07	0.36±0.01	0.82±0.06	0.56±0.04	0.46±0.03	0.19±0.02	373±11.59	2323±126.72	1776±179.35
	500mM	354±4.19	2130±129.83	1776±189.31	0.17±0.02	0.84±0.05	5.02±0.43	0.11±0.01	1.68±0.15	0.28±0.02	1.40±0.16	0.85±0.10	0.37±0.02	0.83±0.07	0.61±0.04	0.51±0.03	0.22±0.01	354±9.48	2130±157.33	1404±208.78
LuYuan343	15mM	375±4.32	1837±146.52	1034±138.49	0.20±0.01	0.70±0.05	3.90±0.29	0.06±0.00	1.62±0.14	0.33±0.02	1.49±0.15	0.44±0.05	0.18±0.01	0.70±0.05	0.34±0.03	0.27±0.02	0.12±0.01	445±15.67	1837±201.34	1912±166.93
	50mM	445±7.15	1479±156.30	1462±155.79	0.30±0.02	0.80±0.07	2.32±0.18	0.04±0.00	2.08±0.18	0.63±0.03	1.45±0.14	0.75±0.06	0.28±0.02	0.80±0.06	0.52±0.02	0.36±0.04	0.14±0.01	375±20.36	1479±219.43	1462±196.62
	500mM	342±9.88	2254±198.47	1912±182.17	0.15±0.01	0.85±0.02	5.59±0.54	0.10±0.00	1.76±0.16	0.27±0.01	1.29±0.16	0.94±0.04	0.40±0.02	0.85±0.06	0.63±0.05	0.53±0.03	0.23±0.02	342±7.64	2254±153.92	1034±127.28
FJA	15mM	551±9.26	1892±186.34	1341±122.54	0.29±0.01	0.71±0.04	2.43±0.26	0.04±0.00	2.74±0.19	0.80±0.03	1.94±0.16	0.11±0.02	0.15±0.01	0.71±0.06	0.06±0.01	0.04±0.00	0.06±0.01	551±12.92	1892±163.18	1874±155.16
	50mM	352±5.61	1998±188.20	1526±146.32	0.18±0.02	0.76±0.04	4.68±0.38	0.06±0.01	1.72±0.13	0.27±0.01	1.46±0.13	0.48±0.03	0.19±0.01	0.82±0.05	0.39±0.02	0.32±0.02	0.12±0.01	352±10.61	1998±208.29	1646±149.24
	500mM	335±6.93	2208±134.58	1874±155.07	0.15±0.01	0.83±0.05	5.48±0.53	0.10±0.01	1.52±0.14	0.26±0.01	1.25±0.15	0.92±0.05	0.39±0.02	0.83±0.07	0.62±0.04	0.52±0.02	0.22±0.02	335±11.43	2209±137.46	1341±170.09
DLNTDH	15mM	422±6.37	1776±159.73	1354±149.33	0.24±0.01	0.71±0.07	3.21±0.22	0.06±0.00	2.58±0.18	0.62±0.02	1.97±0.16	0.27±0.04	0.26±0.02	0.76±0.04	0.14±0.01	0.11±0.02	0.10±0.01	422±15.79	1776±189.65	1354±144.30
	50mM	412±8.52	1958±164.97	1546±160.57	0.21±0.02	0.79±0.03	3.75±0.44	0.06±0.01	2.31±0.14	0.49±0.02	1.82±0.13	0.82±0.07	0.22±0.01	0.79±0.06	0.45±0.03	0.36±0.04	0.10±0.01	412±20.15	1958±227.11	1546±188.09
	500mM	338±8.11	2189±197.48	1851±130.20	0.16±0.01	0.85±0.09	5.48±0.49	0.10±0.01	1.63±0.14	0.25±0.01	1.38±0.14	0.85±0.03	0.40±0.02	0.85±0.06	0.62±0.03	0.52±0.03	0.25±0.01	338±9.92	2189±233.62	1851±138.72
Data represents means± SE of seven replicates.
