# Supplementary material for: Phosphorus Availability Affects the Photosynthesis and Antioxidant System of Contrasting Low-P-Tolerant Cotton Genotypes
Source: Antioxidants (Basel). 2023 Feb 12;12(2):466. doi: 10.3390/antiox12020466 (PMC9952849; doi:10.3390/antiox12020466)
Supplement: Supplementary file 1 [file antioxidants-12-00466-s001.zip › Supplement table s6.xlsx]

## Sheet: Sheet1
Supplementary Table 6 Global ANOVA of various characteristics in different phosphorus conditions.
Index	Genotypes(G)				Phosphorus level (P)				Interaction G×P
	Type III sums of squares	Mean squares	F value	Significant (P)	Type III sums of squares	Mean squares	F value	Significant (P)	Type III sums of squares	Mean squares	F value	Significant (P)
Chl a	0.423	0.14	33.56	0	2.456	0.17	280.01	0	0.175	0.129	6.95	0
Chl b	0.16	0.05	43.84	0	0.72	0.36	291.14	1.55547e-253	0.14	0.02	19.38	0
Total Chl	1.09367	0.364556	36.5119	0	5.67279	2.83639	284.078	0	0.547141	0.0911902	9.13312	0
Carotenoid	3.31	0.85	32.18	4.91116e-05	5.49	3.89	156.79	0.000494223	0.97	0.15	6.69	0.831
Chl a/b	0.0242071	0.00806902	0.996573	0.67	0.0504852	0.0252426	3.11762	0.329	0.43923	0.073205	9.04127	0.000802554
Total Chl /carotenoid	92.7126	30.9042	23.7971	0	148.862	74.4311	57.3139	0	61.8795	10.3133	7.94148	0
PA	103.67	75.33	45.42	0.29	148.74	48.91	39.62	7.97864e-304	74.81	63.62	55.52	0.64
Leaf area	15.7562	0.0411388	822.777	0	0.873	0.873223	74.45	0	15.4432	0.0403216	806.432	0
PC	63.96	45.54	23.68	1	103.64	49.63	69.38	0	14.32	35.35	299.08	0.82
PUE	37.89	35.85	32.48	0	48.95	41.97	208.31	0	33.69	72.59	198.86	0
PUtE	0.836618	0.00218438	487.4	0.23	0.0114601	0.0114601	2557.09	0	0.787996	0.00205743	459.073	0.12
PPUE	168.98	78.98	282.39	0.04	89.84	89.81	74.38	0	76.83	66.81	320.3	0.02
Shoot length	889.29	123.58	225.87	7.83297e-286	374.23	74.23	33.92	0	62.67	48.65	221.89	0
DW	13.02	35.799	1.118	0	20438.6	20438.6	635.649	0	11996.9	31.324	0.978	0
Pn	11.2378	3.74593	14.7775	0	189.43	94.715	373.645	0	3.69093	0.615156	2.42675	0.58
Ci	0.00755131	0.0025171	71.2299	0.008	0.213847	0.106923	3025.76	0.009	0.00218427	0.000364045	10.3019	0.03
Ci/Ca	65.575	0.171	6780.74	0.67	376.034	376.034	1.48924e+07	0.04	61.404	0.16	6349.44	0.72
E	1.29731	0.432436	63.6662	0	26.0973	13.0486	1921.11	0	0.801453	0.133575	19.6659	0
SOD	11303.2	3767.75	52.1337	0	108016	54007.8	747.297	0	6087.98	1014.66	14.0398	0
POD	3.44438e+06	1.14813e+06	77.2501	0	4.88707e+07	2.44353e+07	1644.1	0	1.9849e+06	330817	22.2586	0
CAT	3536.84	1178.95	0.522	0.12	40347.4	20173.7	8.925	0.007	2649.1	441.516	0.195	0.32
MDA	101.516	33.8386	37.5648	0	421.417	210.709	233.911	0	76.889	12.8148	14.2259	0
ATP content	0.921684	0.307228	2.20053	0	16.4443	8.22217	58.8916	0	0.704599	0.117433	0.84112	0
NADP+	6583.74	17.19	349.194	0	14189.1	14189.1	288236	0	4684.26	12.23	248.477	0
NADPH/NADP+	677.922	1.77	1.305	0.04	103.543	103.543	76.317	0.006	379.577	0.991	0.73	0.02
PEPC activity	22870.4	59.714	25.365	0.22	68799.9	68799.9	29224.8	0	20802.9	54.316	23.072	0.35
The values with different letters between treatments are significantly different at the 5% level. Data express as mean (n = 7). P-values are expressed as: *: P < 0.05; **: P < 0.01; ***: P < 0.001; ns: not significant.Chlorophyll a,b (Chl a,b),Total Chlorophyll (Total Chl),Chlorophyll a/b (Chl a/b), phosphorus accumulation (PA), phosphorus concentration (PC), P use effi-ciency (PUE), P uptake eff…
